# Supplementary material for: In Vitro Interaction of Binuclear Copper Complexes with Liver Drug-Metabolizing Cytochromes P450
Source: Pharmaceuticals (Basel). 2024 Sep 10;17(9):1194. doi: 10.3390/ph17091194 (PMC11434749; doi:10.3390/ph17091194)
Supplement: Supplementary file 1 [file pharmaceuticals-17-01194-s001.zip]

Archive with 1 entries (1 files):
- pharmaceuticals-3173979-supplementary.pdf
